# Supplementary material for: Evolutionary mode and timing of dissemination of high-grade serous carcinomas
Source: JCI Insight. 2024 Jan 4;9(3):e170423. doi: 10.1172/jci.insight.170423 (PMC11143962; doi:10.1172/jci.insight.170423)
Supplement: Supporting data values [file jciinsight-9-170423-s042.xlsx]

## Sheet: Fig1
Sample-wise					Patient-wise
Rank in plot	Patient ID	Tumor site	Tumor mutation burden		Rank in plot	Patient ID	Tumor site	Median tumor mutation burden	Stage	First line therapy	PFS1 status	Germline variants	sig3 (HRD)	sig26 (dMMR)	sig30 (dBER)	TP53 mutation	CCNE1 copy number	ERBB2 copy number	Mode of dissemination
1	ROC2-0622	ovary	14.9675		1	ROC2-0622	ovary	12.1898	III	PDS	progression-free	BRCA2	0	0.172506	0	splicing SNV	1	-1	not determined
		ovary	12.1898				extra-ovarian						0	0	0
		extra-ovarian	0.648888		2	ROC2-1730	ovary	3.23535	III	PDS	progression	BRCA1	0	0	0.0102335	heterogeneous missense SNVs	0	-1	monophyletic polyclonal (related subclones)
2	ROC2-1730	ovary	1.92833				extra-ovarian						0.097062	0	0.0575249
		ovary	1.85619		3	ROC2-2037	ovaries (left and right)	2.30191	III	PDS	progression	wild-type	0.133719	0	0	missense SNV	0	-2	monophyletic polyclonal (related subclones)
		ovary	1.90162										0	0	0
		extra-ovarian	3.24321		4	ROC2-1009	ovary and extra-ovarian	2.25195	III	IDS	progression	wild-type	0.224996	0	0	missense SNV	2	0	polyphyletic (independent subclones)
		extra-ovarian	3.23535		5	ROC2-1078	ovary and extra-ovarian	1.88109	III	PDS	progression	wild-type	0.267511	0	0	missense SNV	1	0	monophyletic polyclonal (related subclones)
		extra-ovarian	3.47463		6	ROC2-0479	ovary and extra-ovarian	1.27318	IV	IDS	refractory	wild-type	0.175377	0	0	missense SNV	0	-1	monoclonal (single clone)
		extra-ovarian	3.41863		7	ROC2-0329	ovary and extra-ovarian	1.25211	III	PDS	progression	wild-type	0	0	0.0410293	frameshift deletion	0	0	monophyletic polyclonal (related subclones)
3	ROC2-2037	ovary (right)	2.33885		8	ROC2-0379	ovary and ascites	1.22194	IV	PDS	progression	NTHL1	0	0	0.2479	frameshift deletion	2	0	monophyletic polyclonal (related subclones)
		ovary (right)	2.30955		9	ROC2-1801	ovary and extra-ovarian	1.21242	IV	PDS	progression-free	wild-type	0	0	0	frameshift deletion	31	36	polyphyletic (independent subclones)
		ovary (left)	2.29427		10	ROC2-0870	ovary and extra-ovarian	1.16422	IV	PDS	progression	BRCA2	0.147885	0	0	missense SNV	0	-1	monophyletic polyclonal (related subclones)
		ovary (left)	2.19916		11	ROC2-0466	ovary	1.15612	III	PDS	progression	BRCA2	0.116324	0	0.110411	frameshift deletion	0	-1	monophyletic polyclonal (related subclones)
4	ROC2-1009	ovary	2.37738				extra-ovarian and ascites						0	0	0.120732
		ovary	2.38526		12	ROC2-1277	ovary and extra-ovarian	1.05722	III	PDS	progression	wild-type	0	0	0.0744015	missense SNV	0	-1	polyphyletic (independent subclones)
		extra-ovarian	2.18746		13	ROC2-0308	ovary and extra-ovarian	1.03552	IV	IDS	progression	wild-type	0	0	0.00520047	wild-type	0	0.5	polyphyletic (independent subclones)
		extra-ovarian	2.27396		14	ROC2-0766	ovary and ascites	1.00941	III	PDS	progression	wild-type	0	0	0	missense SNV	5	0	monoclonal (single clone)
		extra-ovarian	2.21574		15	ROC2-0190	ovary, extra-ovarian and ascites	1.00762	III	IDS	refractory	wild-type	0	0	0	frameshift insertion	4	-2	polyphyletic (independent subclones)
		extra-ovarian	2.22994		16	ROC2-1206	ovary and extra-ovarian	0.948889	IV	PDS	progression	wild-type	0	0	0	frameshift deletion	0.5	-0.5	monophyletic polyclonal (related subclones)
5	ROC2-1078	ovary	2.04848		17	ROC2-1914	ovary and extra-ovarian	0.907925	IIB	PDS	progression-free	wild-type	0	0	0	missense SNV	0	-1	monoclonal (single clone)
		ovary	1.7748		18	ROC2-1144	ovary and extra-ovarian	0.732687	IV	PDS	progression	wild-type	0	0	0	missense SNV	2	-1	monoclonal (single clone)
		ovary	1.86929		19	ROC2-0243	ovary and extra-ovarian	0.721024	III	PDS	progression	wild-type	0	0	0	inframe deletion	0	-1	monophyletic polyclonal (related subclones)
		extra-ovarian	1.88109		20	ROC2-0436	ovary and extra-ovarian	0.667535	III	IDS	progression	wild-type	0	0	0	missense SNV	1	-1	monophyletic polyclonal (related subclones)
		extra-ovarian	1.95974		21	ROC2-0323	ovary and extra-ovarian	0.652032	III	PDS	progression	wild-type	0	0	0	missense SNV	5.5	-1	monophyletic polyclonal (related subclones)
6	ROC2-0479	ovary	1.27318		22	ROC2-0812	ovary and extra-ovarian	0.618911	III	IDS	progression	wild-type	0	0	0	frameshift deletion	0.5	0	monoclonal (single subclone)
		ovary	1.38765		23	ROC2-1354	ovary and extra-ovarian	0.530421	III	PDS	refractory	wild-type	0	0	0	nonsense SNV	1	-1	monoclonal (single subclone)
		ovary	1.28854
		extra-ovarian	1.22135
		extra-ovarian	1.22711
7	ROC2-0329	ovary	1.49185
		ovary	1.26742
		extra-ovarian	1.17308
		extra-ovarian	1.23681
8	ROC2-0379	ovary	1.22194
		ovary	1.13594
		ascites	1.37963
9	ROC2-1801	ovary	1.21082
		ovary	1.80332
		extra-ovarian	1.26678
		extra-ovarian	1.51601
		extra-ovarian	1.20953
		extra-ovarian	1.19259
		extra-ovarian	1.21242
10	ROC2-0870	ovary	1.29107
		ovary	1.16421
		ovary	1.18139
		extra-ovarian	1.16422
		extra-ovarian	1.08341
11	ROC2-0466	ovary	1.10573
		ovary	1.12247
		extra-ovarian	1.23851
		extra-ovarian	1.15612
		ascites	1.41514
12	ROC2-1277	ovary (right)	1.55887
		ovary (right)	1.12347
		ovary (left)	1.02701
		extra-ovarian	0.980547
		extra-ovarian	1.08744
		extra-ovarian	0.974187
13	ROC2-0308	ovary (right)	1.02269
		ovary (right)	1.15905
		ovary (left)	1.03621
		ovary (left)	1.0828
		extra-ovarian	1.03484
		extra-ovarian	0.927569
14	ROC2-0766	ovary	0.929833
		ovary	1.00941
		ascites	1.23789
15	ROC2-0190	ovary	0.89571
		ovary	0.782065
		extra-ovarian	1.2405
		extra-ovarian	1.0436
		ascites	1.00762
16	ROC2-1206	ovary	0.965463
		ovary	1.17525
		extra-ovarian	0.932316
		extra-ovarian	0.804985
17	ROC2-1914	ovary	0.869945
		ovary	0.870967
		ovary	0.907925
		extra-ovarian	1.01126
		extra-ovarian	1.05551
18	ROC2-1144	ovary	0.795586
		ovary	0.726139
		ovary	0.732687
		extra-ovarian	0.726881
		extra-ovarian	0.792911
19	ROC2-0243	ovary	0.681956
		ovary	0.759414
		extra-ovarian	0.684131
		extra-ovarian	0.757918
20	ROC2-0436	ovary	0.668655
		ovary	0.666415
		extra-ovarian	0.735175
		extra-ovarian	0.634283
21	ROC2-0323	ovary	0.697452
		ovary	0.654337
		extra-ovarian	0.634501
		extra-ovarian	0.649727
22	ROC2-0812	ovary	0.633847
		ovary	0.635876
		extra-ovarian	0.603976
		extra-ovarian	0.573573
23	ROC2-1354	ovary	0.470045
		ovary	0.499015
		extra-ovarian	0.561828
		extra-ovarian	0.593365

## Sheet: Fig2A
Rank in plot	Gene	Mutation frequency	No. of patients with mutations	MutationTimeR						PyClone & ClonEvol
				clonal [early]	clonal [late]	clonal [NA]	subclonal [all samples]	subclonal ≥1 sample]	nd	initial clone	disseminating subclone	local subclone	nd
1	TP53	0.95652	22	9	3	3	7	0	0	21	0	0	1
2	BRCA1	0.0869565	2	1	1	0	0	0	0	2	0	0	0
3	BRCA2	0.0869565	2	1	0	0	1	0	0	2	0	0	0
4	MUC16	0.0869565	2	1	0	0	1	0	0	2	0	0	0
5	DNMT3A	0.0869565	2	0	0	2	0	0	0	1	1	0	0
6	AKT1	0.0869565	2	0	0	0	1	1	0	1	1	0	0
7	TNC	0.0869565	2	0	0	1	0	1	0	1	1	0	0
8	SETD1B	0.0869565	2	0	0	1	0	1	0	1	0	0	1
9	JAK3	0.0869565	2	0	0	1	0	1	0	1	0	1	0
10	CACNA1D	0.0869565	2	0	0	1	0	1	0	1	0	0	1
11	ALK	0.130435	3	1	0	0	0	2	0	0	1	2	0
12	CUX1	0.0869565	2	0	0	0	2	0	0	1	0	0	1
13	UBR5	0.130435	3	0	0	0	1	2	0	1	0	2	0
14	ARID1A	0.130435	3	0	0	0	1	2	0	0	1	1	1
15	IRS4	0.130435	3	0	0	1	0	2	0	0	0	0	3
16	AMER1	0.130435	3	0	0	1	1	1	0	0	0	0	3
17	KMT2C	0.0869565	2	0	1	0	0	0	1	0	1	0	1
18	WNK2	0.0869565	2	0	0	0	1	1	0	0	1	1	0
19	LRP1B	0.130435	3	0	0	0	0	3	0	0	0	2	1
20	BRAF	0.0869565	2	0	0	0	0	2	0	0	0	2	0
21	NF1	0.0869565	2	0	0	0	0	2	0	0	0	2	0
22	FAT4	0.0869565	2	0	0	0	0	2	0	0	0	2	0
23	FAT1	0.0869565	2	0	0	0	0	2	0	0	0	2	0
24	ZFHX3	0.0869565	2	0	0	0	0	2	0	0	0	1	1
25	ATRX	0.0869565	2	0	0	0	0	2	0	0	0	0	2

## Sheet: Fig2B
Rank in plot	Patient ID	Tumor site	DNA repair deficiency	sig3 (HRD)		sig26 (dMMR)		sig30 (dBER)
				clonal	subclonal	clonal	subclonal	clonal	subclonal
1	ROC2-0622	ovary	dMMR	0	0	0.0712708	0.19918	0	0
		ovary		0	0	0.0107822	0.152697	0.00607724	0
		extra-ovarian	triple proficient	0	0	0	0	0	0
2	ROC2-1730	ovary	triple proficient	0	0	0	0	0	0.0405461
		ovary		0	0	0	0	0	0.0297769
		ovary		0	0	0	0	0	0.0260267
		extra-ovarian	HRD	0	0	0	0	0.0419923	0.0801049
		extra-ovarian		0	0.138224	0	0	0.00323566	0.0544978
		extra-ovarian		0.168845	0	0	0	0	0.100403
		extra-ovarian		0.0787933	0	0	0	0	0.117601
3	ROC2-2037	ovary	HRD	0.0859442	0	0	0	0	0
		ovary		0.189969	0	0	0	0	0
		ovary	triple proficient	0.0352474	0	0	0	0	0
		ovary		0	0.206131	0	0	0	0
4	ROC2-1009	ovary	HRD	0	0.135597	0	0	0	0
		ovary		0	0.298925	0	0	0	0
		extra-ovarian		0.131224	0.148157	0	0	0	0
		extra-ovarian		0	0.16389	0	0.00913487	0	0
		extra-ovarian		0	0.30451	0.0198171	0	0	0
		extra-ovarian		0	0.307877	0	0	0	0
5	ROC2-1078	ovary	HRD	0	0.274094	0	0	0	0
		ovary		0	0.00711165	0	0	0	0
		ovary		0	0.148394	0	0	0.0295582	0
		extra-ovarian		0.246441	0	0	0	0	0
		extra-ovarian		0.420047	0	0	0	0	0
6	ROC2-0479	ovary	HRD	0	0.138638	0	0	0	0
		ovary		0	0.249055	0	0	0	0
		ovary		0	0.0802704	0	0	0	0
		extra-ovarian		0	0	0	0	0	0
		extra-ovarian		0	0.0716749	0	0	0	0
7	ROC2-0329	ovary	triple proficient	0.0109183	0	0	0	0.0363446	0
		ovary		0	0	0	0	0	0.0199343
		extra-ovarian		0	0	0	0	0	0.0086448
		extra-ovarian		0	0	0	0	0	0
8	ROC2-0379	ovary	dBER	0	0	0	0.0331936	0.193244	0.334731
		ovary		0	0	0	0	0.275741	0.120951
		ascites		0	0	0	0	0.28121	0.111037
9	ROC2-1801	ovary	triple proficient	0	0	0	0	0	0
		ovary		0	0	0	0	0	0
		extra-ovarian		0	0	0	0	0	0
		extra-ovarian		0	0	0	0	0	0
		extra-ovarian		0	0	0.00508508	0	0	0
		extra-ovarian		0	0	0	0	0.0144973	0
		extra-ovarian		0	0	0	0	0	0
10	ROC2-0870	ovary	HRD	0.0882145	0	0	0	0	0
		ovary		0.016269	0	0	0	0	0
		ovary		0.005265	0	0	0	0	0
		extra-ovarian		0	0.0170566	0	0	0	0
		extra-ovarian		0	0.0337136	0	0	0	0.00570342
11	ROC2-0466	ovary	HRD	0	0	0	0	0.0789866	0.0914458
		ovary		0.0746181	0	0	0	0	0.0785787
		extra-ovarian	triple proficient	0	0	0	0	0	0.115773
		extra-ovarian		0	0	0	0	0	0.142908
		ascites		0	0	0	0	0.0841569	0.0466922
12	ROC2-1277	ovary (right)	triple proficient	0	0	0	0	0.104694	0.0372552
		ovary (right)		0	0	0	0	0.090144	0.00983227
		ovary (left)		0	0	0	0	0.104933	0
		extra-ovarian		0	0	0	0	0	0.0567215
		extra-ovarian		0	0	0	0	0	0
		extra-ovarian		0	0	0	0	0	0.00148883
13	ROC2-0308	ovary (right)	triple proficient	0	0	0	0	0	0.000151906
		ovary (right)		0	0	0	0	0	0.0114943
		ovary (left)		0	0	0	0	0	0.0405511
		ovary (left)		0	0	0	0	0	0
		extra-ovarian		0	0	0	0	0	0
		extra-ovarian		0	0	0	0	0	0.00640478
14	ROC2-0766	ovary	triple proficient	0	0	0	0	0	0.0140288
		ovary		0	0	0	0	0	0
		ascites		0	0	0	0	0	0.0626785
15	ROC2-0190	ovary	triple proficient	0	0	0	0	0	0
		ovary		0	0	0	0	0	0
		extra-ovarian		0	0	0	0	0	0
		extra-ovarian		0	0	0	0	0	0
		ascites		0	0	0	0	0	0
16	ROC2-1206	ovary	triple proficient	0	0	0	0	0.0326027	0
		ovary		0.292164	0	0	0	0	0.00609463
		extra-ovarian		0	0	0	0	0	0.0332375
		extra-ovarian		0	0	0	0	0.00533049	0
17	ROC2-1914	ovary	triple proficient	0	0	0	0	0	0
		ovary		0	0	0	0	0	0
		ovary		0	0	0	0	0	0
		extra-ovarian		0	0	0	0	0.033552	0
		extra-ovarian		0	0	0	0	0	0
18	ROC2-1144	ovary	triple proficient	0	0	0	0	0.0346154	0
		ovary		0	0	0	0	0	0
		ovary		0	0	0	0	0	0
		extra-ovarian		0	0	0	0	0	0
		extra-ovarian		0	0	0	0	0	0
19	ROC2-0243	ovary	triple proficient	0	0	0	0	0	0
		ovary		0	0	0	0	0	0
		extra-ovarian		0	0	0	0	0	0
		extra-ovarian		0	0	0	0	0	0
20	ROC2-0436	ovary	triple proficient	0	0	0	0	0	0
		ovary		0	0	0	0	0.0344371	0
		extra-ovarian		0	0	0	0	0.0377517	0
		extra-ovarian		0	0	0	0	0	0
21	ROC2-0323	ovary	triple proficient	0	0	0	0	0	0
		ovary		0	0	0	0	0	0
		extra-ovarian		0	0	0	0	0	0
		extra-ovarian		0	0	0	0	0	0
22	ROC2-0812	ovary	triple proficient	0	0	0	0	0	0
		ovary		0	0	0	0	0	0
		extra-ovarian		0	0	0	0	0	0
		extra-ovarian		0	0	0	0	0	0
23	ROC2-1354	ovary	triple proficient	0	0	0	0	0	0.0344828
		ovary		0	0	0	0	0	0
		extra-ovarian		0	0	0	0	0	0
		extra-ovarian		0	0	0	0	0	0

## Sheet: Fig3
(A) ROC2-1144
Mutation cluster/clone	Clone color	Clone designation	Mean cellular prevalence ovary (%)	Mean cellular prevalence intestine (%)	No. of mutations
1	grey	initial and disseminated	96.4643	98.491	35
2	pink	local 1	65.5064	0	5
3	yellow	local 2	0	43.898	8
4	green	local 3	0	91.4428	3
5	blue	local 4	0	29.1517	4
6	orange	local 5	12.3739	0	6
7	purple	local 6	18.2481	0	7
8	light pink	local 7	18.7588	0	3
(B) ROC2-2037
Mutation cluster/clone	Clone color	Clone designation	Mean cellular prevalence ovary left (%)	Mean cellular prevalence ovary right (%)	No. of mutations
1	grey	initial	99.4907	99.3291	117
2	pink	disseminated 1	51.7045	91.4772	9
3	yellow	local 1	0	77.155	21
4	green	local 2	0	16.9712	4
5	blue	local 3	0	16.9414	10
6	orange	local 4	15.7047	0	27
7	purple	disseminated 2	45.8511	10.4789	3
8	light pink	local 5	8.94836	0	11
9	red	local 6	19.0465	0	9
(C) ROC2-1801
Mutation cluster/clone	Clone color	Clone designation	Mean cellular prevalence ovary (%)	Mean cellular prevalence omentum (%)	Mean cellular prevalence spleen (%)	No. of mutations
1	grey	initial	99.0414	97.4198	98.7911	19
2	pink	disseminated 1	49.6356	64.0066	99.2489	52
3	orange	local 1	37.2294	0	0	7
4	purple	local 2	0	5.12423	5.53603	6
5	blue	local 3	0	31.6029	0	17
6	red	disseminated 2	0	10.6376	92.6342	9
7	yellow	excluded	44.9673	27.5297	90.2599	5
8	light pink	local 4	0	31.7733	0	19
9	green	local 5	46.259	0	0	24
10	seagreen	disseminated 3	47.0295	31.1928	0	78

## Sheet: Fig4A
Rank in plot	Patient ID	Dissemination mode	Germline mutation	HRD	NACT	Refractory	No. of disseminated clones	Mutation time of dissemination
								1st clone	2nd clone	3rd clone	4th clone	5th clone	Last clone	Difference between first and last
1	ROC2-0766	1. Monoclonal (single clone)	wt	no	no	no	1	0.2	-	-	-	-	0.2	-
2	ROC2-1914	1. Monoclonal (single clone)	wt	no	no	no	1	0.45	-	-	-	-	0.45	-
3	ROC2-1354	1. Monoclonal (single clone)	wt	no	no	yes	1	0.66	-	-	-	-	0.66	-
4	ROC2-1144	1. Monoclonal (single clone)	wt	no	no	no	1	0.76	-	-	-	-	0.76	-
5	ROC2-0479	1. Monoclonal (single clone)	wt	yes	yes	yes	1	0.86	-	-	-	-	0.86	-
6	ROC2-0812	1. Monoclonal (single clone)	wt	no	yes	no	1	1	-	-	-	-	1	-
7	ROC2-0436	2. monophyletic polyclonal (related subclones)	wt	no	yes	no	3	0.33	0.43	0.83	-	-	0.83	0.5
8	ROC2-1206	2. monophyletic polyclonal (related subclones)	wt	no	no	no	2	0.52	0.66	-	-	-	0.66	0.14
9	ROC2-0243	2. monophyletic polyclonal (related subclones)	wt	no	no	no	2	0.61	0.84	-	-	-	0.84	0.23
10	ROC2-0323	2. monophyletic polyclonal (related subclones)	wt	no	no	no	3	0.76	0.91	0.97	-	-	0.97	0.21
11	ROC2-0466	2. monophyletic polyclonal (related subclones)	BRCA2	yes	no	no	2	0.77	0.87	-	-	-	0.87	0.1
12	ROC2-2037	2. monophyletic polyclonal (related subclones)	wt	yes	no	no	2	0.8	0.82	-	-	-	0.82	0.02
13	ROC2-0329	2. monophyletic polyclonal (related subclones)	wt	no	no	no	2	0.8	0.85	-	-	-	0.85	0.05
14	ROC2-0379	2. monophyletic polyclonal (related subclones)	NTHL1	no	no	no	2	0.82	1	-	-	-	1	0.18
15	ROC2-0870	2. monophyletic polyclonal (related subclones)	BRCA2	yes	no	no	3	0.83	0.86	0.92	-	-	0.92	0.09
16	ROC2-1078	2. monophyletic polyclonal (related subclones)	wt	yes	no	no	2	0.86	0.9	-	-	-	0.9	0.04
17	ROC2-1730 (extra-ovarian)	2. monophyletic polyclonal (related subclones)	BRCA1	yes	no	no	2	0.92	0.97	-	-	-	0.97	0.05
18	ROC2-0190	3. polyphyletic (independent subclones)	wt	no	yes	yes	3	0.42	0.78	0.93	-	-	0.93	0.51
19	ROC2-1009	3. polyphyletic (independent subclones)	wt	yes	yes	no	5	0.51	0.56	0.72	0.91	1	1	0.49
20	ROC2-1801	3. polyphyletic (independent subclones)	wt	no	no	no	3	0.59	0.66	0.8	-	-	0.8	0.59*
21	ROC2-1277	3. polyphyletic (independent subclones)	wt	no	no	no	2	0.78	0.91	-	-	-	0.91	0.49*
22	ROC2-0308	3. polyphyletic (independent subclones)	wt	no	yes	no	2	0.8	0.93	-	-	-	0.93	0.21*
Linear mutation time between the first and last disseminated clones of a monophyletic origin
*Estimated as the total number of unique mutations in two polyphyletic clones, relative to the total number of modeled mutations in the cancer

## Sheet: Fig4B
Group	Germline mutation	NACT	Mutation time of 1st disseminated clone
1. triple proficient	wt	yes	1
1. triple proficient	wt	no	0.8
1. triple proficient	wt	yes	0.8
1. triple proficient	wt	no	0.78
1. triple proficient	wt	no	0.76
1. triple proficient	wt	no	0.76
1. triple proficient	wt	no	0.66
1. triple proficient	wt	no	0.61
1. triple proficient	wt	no	0.59
1. triple proficient	wt	no	0.52
1. triple proficient	wt	no	0.45
1. triple proficient	wt	yes	0.42
1. triple proficient	wt	yes	0.33
1. triple proficient	wt	no	0.2
2. HRD somatic	wt	yes	0.86
2. HRD somatic	wt	no	0.86
2. HRD somatic	wt	no	0.8
2. HRD somatic	wt	yes	0.51
3. Germline mutation	BRCA1	no	0.92
3. Germline mutation	BRCA2	no	0.83
3. Germline mutation	NTHL1	no	0.82
3. Germline mutation	BRCA2	no	0.77

## Sheet: Fig4C
Group	Germline mutation	Mutation time between first and last disseminated clone
Chemonaive	wt	0.59
Chemonaive	wt	0.49
Chemonaive	wt	0.23
Chemonaive	wt	0.21
Chemonaive	NTHL1	0.18
Chemonaive	wt	0.14
Chemonaive	BRCA2	0.1
Chemonaive	BRCA2	0.09
Chemonaive	wt	0.05
Chemonaive	BRCA1	0.05
Chemonaive	wt	0.04
Chemonaive	wt	0.02
NACT	wt	0.51
NACT	wt	0.5
NACT	wt	0.49
NACT	wt	0.21

## Sheet: FigS3
Tumor site	NACT	Histopathology (HE stains)			Gene expression-based (ESTIMATE)		DNA copy number-based (FACETS)
		Tumor purity (%)	Lymphocyte density score	Fibrosis score	Stromal score	Immune score	Tumor purity (%)
ovary	no	65	2	1	1425.26	1091.08	25.9929
ovary	no	60	1	1	1207.78	146.822	41.2004
ovary	no	75	1	1	1015.61	69.6566	47.6266
ovary	no	35	3	3	672.815	1399.68	56.7052
ovary	no	25	1	1	322.951	86.9913	35.9422
ovary	no	75	2	2	291.526	1307.01	42.1414
ovary	no	40	3	2	272.557	381.945	57.5648
ovary	no	60	2	2	209.284	135.994	67.2493
ovary	no	70	2	2	152.696	-206.435	64.853
ovary	no	70	1	1	140.732	772.138	59.2719
ovary	no	50	2	2	32.6792	1041.82	61.1176
ovary	no	75	2	2	-103.354	-493.391	79.3171
ovary	no	35	3	3	-185.955	740.551	65.1327
ovary	no	70	1	1	-199.668	-97.9427	66.919
ovary	no	60	2	2	-208.511	1062.38	63.3967
ovary	no	30	1	1	-219.071	662.387	63.5864
ovary	no	80	1	1	-243.069	-732.925	56.3872
ovary	no	70	2	2	-312.152	395.197	73.516
ovary	no	70	2	2	-313.301	33.1251	61.6327
ovary	no	50	1	1	-388.848	-234.644	82.6884
ovary	no	75	3	2	-396.242	-493.853	63.5141
ovary	no	95	2	1	-415.023	816.768	74.8404
ovary	no	70	2	2	-533.504	271.184	47.9723
ovary	no	50	2	2	-584.533	930.031	64.2278
ovary	no	95	2	1	-589.147	748.1	74.0274
ovary	no	95	2	1	-607.395	765.725	74.7596
ovary	no	80	0	1	-674.774	-1164.38	75.0247
ovary	no	80	2	2	-688.187	904.905	66.972
ovary	no	75	2	2	-699.775	-746.111	79.1805
ovary	no	75	3	2	-708.626	-907.505	67.6555
ovary	no	70	0	1	-720.981	-1417.63	76.0986
ovary	no	85	2	1	-833.055	-57.0607	86.8084
ovary	no	80	1	1	-846.642	-840.809	77.2663
ovary	no	75	2	2	-908.262	349.524	81.3722
ovary	no	70	3	2	-910.427	-494.456	72.5513
ovary	no	80	2	2	-997.489	116.74	64.3887
ovary	no	95	1	1	-1031.87	222.806	85.5277
ovary	no	80	2	1	-1102.89	-295.48	82.4084
ovary	no	95	1	1	-1114.6	257.527	75.4585
ovary	no	95	2	1	-1144.51	-147.095	91.5255
ovary	no	95	2	1	-1248.72	-163.464	91.8974
ovary	no	70	2	1	-1321.29	-402.762	90.3076
ovary	yes	55	1	1	920.136	1117.15	56.6224
ovary	yes	65	1	1	630.613	1286.07	59.1208
ovary	yes	75	1	1	584.517	162.343	76.8962
ovary	yes	40	1	2	453.358	1576.2	29.2292
ovary	yes	50	2	2	423.223	128.563	51.5195
ovary	yes	75	1	1	406.23	116.092	68.6719
ovary	yes	30	1	2	364.621	1607.19	31.2474
ovary	yes	50	1	2	179.435	106.433	66.639
ovary	yes	50	1	1	90.1652	-260.582	24.0846
ovary	yes	50	2	2	23.9091	-394.408	64.326
ovary	yes	40	1	2	-248.043	-208.844	73.8848
ovary	yes	90	2	1	-255.679	468.154	77.7463
ovary	yes	90	2	1	-660.245	612.722	81.0411
ovary	yes	40	1	1	-795.319	-874.637	65.9215
ovary	yes	90	2	1	-893.263	192.115	83.1161
other extra-ovarian	no	50	2	2	2314.83	2629.66	30
other extra-ovarian	no	20	2	2	1716.31	2048.14	29.1838
other extra-ovarian	no	25	2	2	1480.75	1676.03	29.5457
other extra-ovarian	no	50	1	2	1435.84	1549.92	48.1143
other extra-ovarian	no	45	2	3	1145.42	490.228	44.3716
other extra-ovarian	no	50	2	3	749.167	-13.3936	56.5002
other extra-ovarian	no	65	1	2	589.192	1016.44	53.9822
other extra-ovarian	no	65	1	2	392.076	1201.02	50.9662
other extra-ovarian	no	90	2	1	371.797	667.807	77.4317
other extra-ovarian	no	80	2	1	94.2931	1158.58	47.0101
other extra-ovarian	no	80	2	1	-44.7405	1406.91	38.8342
other extra-ovarian	no	50	1	2	-146.248	928.474	67.6037
other extra-ovarian	no	80	2	1	-410.745	650.509	80.1202
other extra-ovarian	no	95	1	1	-741.989	454.506	84.5023
other extra-ovarian	no	95	1	1	-751.35	407.456	86.6546
other extra-ovarian	no	95	1	1	-856.29	194.151	83.7708
other extra-ovarian	yes	70	1	1	931.243	1659.68	53.0749
other extra-ovarian	yes	80	1	1	812.949	1628.92	55.1091
omentum	no	30	1	3	1837.98	1224.43	33.1572
omentum	no	40	3	2	1787.15	1629.49	32.1809
omentum	no	80	2	2	1604.16	1373.37	40.6331
omentum	no	50	2	2	1550.87	2230.02	40.0594
omentum	no	40	2	2	1467.99	1631.87	41.4076
omentum	no	40	3	2	1342.2	1184.48	42.5312
omentum	no	50	0	2	1242.81	216.235	58.1661
omentum	no	40	1	3	1196.59	567.861	49.8749
omentum	no	40	0	2	1193.58	430.125	53.2637
omentum	no	45	2	2	932.988	714.254	48.2601
omentum	no	80	2	2	730.502	1827.75	46.0026
omentum	no	45	2	2	710.319	257.26	55.4669
omentum	no	50	2	2	284.4	357.134	63.9987
omentum	no	70	1	2	258.134	-801.157	69.4795
omentum	no	50	2	2	187.028	249.623	67.3542
omentum	no	50	2	2	-135.376	611.102	74.3696
omentum	no	85	1	2	-720.862	-1461.23	82.0062
omentum	yes	35	1	3	1716.41	1941.85	23.9364
omentum	yes	60	2	3	1462.24	2401.6	34.3089
omentum	yes	35	1	3	1327.59	192.004	57.0204
omentum	yes	50	2	3	1085.03	2278.79	27.8066
omentum	yes	75	2	2	946.732	1129.49	62.3276
omentum	yes	75	2	1	748.852	1776.71	49.4709
omentum	yes	75	2	2	655.311	1252.23	66.3349
omentum	yes	80	2	1	413.605	1622.05	53.4487
omentum	yes	80	0	1	-16.7179	-113.212	60.5742
omentum	yes	70	0	1	-121.833	62.5844	63.1784
omentum	yes	80	3	2	-342.077	119.387	78.5578
omentum	yes	80	3	2	-461.665	174.161	86.4212
ascites	no	60	2	NA	-1296.25	225.535	69.1396
ascites	no	50	2	NA	-1469.41	-1133.94	72.4696
ascites	no	70	2	NA	-1604.9	-48.0122	55.9202
ascites	yes	50	2	NA	-1103.71	922.104	49.5131

## Sheet: FigS4
Patient_ID	Tumor site	Tumor purity (%)	Tumor mutation burden (mut/Mb)	Mean depth of sequencing coverage	Chemotherapy exposure
ROC2-0190	ovary	50	0.89571	632.1	yes
ROC2-0190	ovary	40	0.782065	673.43	yes
ROC2-0190	extra-ovarian	80	1.2405	615.52	yes
ROC2-0190	extra-ovarian	70	1.0436	630.62	yes
ROC2-0190	ascites	50	1.00762	706.96	yes
ROC2-0243	ovary	70	0.681956	710.35	no
ROC2-0243	ovary	40	0.759414	681.68	no
ROC2-0243	extra-ovarian	50	0.684131	652.92	no
ROC2-0243	extra-ovarian	80	0.757918	717.62	no
ROC2-0308	ovary	40	1.02269	692.11	yes
ROC2-0308	ovary	50	1.15905	805.56	yes
ROC2-0308	ovary	50	1.03621	718.66	yes
ROC2-0308	ovary	50	1.0828	705.43	yes
ROC2-0308	extra-ovarian	35	1.03484	790.51	yes
ROC2-0308	extra-ovarian	35	0.927569	707.18	yes
ROC2-0323	ovary	80	0.697452	748.74	no
ROC2-0323	ovary	70	0.654337	642.13	no
ROC2-0323	extra-ovarian	40	0.634501	737.45	no
ROC2-0323	extra-ovarian	50	0.649727	758.25	no
ROC2-0329	ovary	50	1.49185	694.74	no
ROC2-0329	ovary	30	1.26742	775.26	no
ROC2-0329	extra-ovarian	30	1.17308	781.65	no
ROC2-0329	extra-ovarian	40	1.23681	741.59	no
ROC2-0379	ovary	75	1.22194	623.96	no
ROC2-0379	ovary	60	1.13594	782.16	no
ROC2-0379	ascites	70	1.37963	731.84	no
ROC2-0436	ovary	75	0.668655	611.58	yes
ROC2-0436	ovary	75	0.666415	716.64	yes
ROC2-0436	extra-ovarian	80	0.735175	601.22	yes
ROC2-0436	extra-ovarian	80	0.634283	725.18	yes
ROC2-0466	ovary	60	1.10573	690.08	no
ROC2-0466	ovary	70	1.12247	704.44	no
ROC2-0466	extra-ovarian	40	1.23851	622.1	no
ROC2-0466	extra-ovarian	40	1.15612	629.97	no
ROC2-0466	ascites	60	1.41514	718.3	no
ROC2-0479	ovary	90	1.27318	656.95	yes
ROC2-0479	ovary	90	1.38765	645.02	yes
ROC2-0479	ovary	90	1.28854	681.6	yes
ROC2-0479	extra-ovarian	75	1.22135	671.5	yes
ROC2-0479	extra-ovarian	75	1.22711	569.83	yes
ROC2-0622	ovary	70	14.9675	635.35	no
ROC2-0622	ovary	70	12.1898	657.26	no
ROC2-0622	extra-ovarian	50	0.648888	711.28	no
ROC2-0766	ovary	75	0.929833	786.1	no
ROC2-0766	ovary	75	1.00941	730.19	no
ROC2-0766	ascites	50	1.23789	790.93	no
ROC2-0812	ovary	40	0.633847	737.09	yes
ROC2-0812	ovary	30	0.635876	668.13	yes
ROC2-0812	extra-ovarian	60	0.603976	703.7	yes
ROC2-0812	extra-ovarian	50	0.573573	665.34	yes
ROC2-0870	ovary	80	1.29107	643.94	no
ROC2-0870	ovary	70	1.16421	681.33	no
ROC2-0870	ovary	75	1.18139	660.66	no
ROC2-0870	extra-ovarian	50	1.16422	691.57	no
ROC2-0870	extra-ovarian	50	1.08341	713.77	no
ROC2-1009	ovary	55	2.37738	683.73	yes
ROC2-1009	ovary	65	2.38526	524.81	yes
ROC2-1009	extra-ovarian	75	2.18746	673.7	yes
ROC2-1009	extra-ovarian	80	2.27396	484.02	yes
ROC2-1009	extra-ovarian	70	2.21574	745.24	yes
ROC2-1009	extra-ovarian	80	2.22994	732.79	yes
ROC2-1078	ovary	95	2.04848	725.43	no
ROC2-1078	ovary	95	1.7748	652.21	no
ROC2-1078	ovary	95	1.86929	546.98	no
ROC2-1078	extra-ovarian	65	1.88109	646.45	no
ROC2-1078	extra-ovarian	65	1.95974	623.37	no
ROC2-1144	ovary	70	0.795586	726.36	no
ROC2-1144	ovary	65	0.726139	717.85	no
ROC2-1144	ovary	80	0.732687	707.7	no
ROC2-1144	extra-ovarian	80	0.726881	699.74	no
ROC2-1144	extra-ovarian	90	0.792911	640.54	no
ROC2-1206	ovary	75	0.965463	615.44	no
ROC2-1206	ovary	80	1.17525	586.7	no
ROC2-1206	extra-ovarian	25	0.932316	593.32	no
ROC2-1206	extra-ovarian	20	0.804985	672.52	no
ROC2-1277	ovary	95	1.55887	657.45	no
ROC2-1277	ovary	95	1.12347	691.92	no
ROC2-1277	ovary	25	1.02701	634.91	no
ROC2-1277	extra-ovarian	95	0.980547	614.61	no
ROC2-1277	extra-ovarian	95	1.08744	563.36	no
ROC2-1277	extra-ovarian	95	0.974187	571.51	no
ROC2-1354	ovary	80	0.470045	365.38	no
ROC2-1354	ovary	80	0.499015	644.36	no
ROC2-1354	extra-ovarian	85	0.561828	637.16	no
ROC2-1354	extra-ovarian	70	0.593365	594.33	no
ROC2-1730	ovary	60	1.92833	663.04	no
ROC2-1730	ovary	50	1.85619	598.8	no
ROC2-1730	ovary	50	1.90162	606.99	no
ROC2-1730	extra-ovarian	45	3.24321	643.35	no
ROC2-1730	extra-ovarian	45	3.23535	608.61	no
ROC2-1730	extra-ovarian	50	3.47463	659.21	no
ROC2-1730	extra-ovarian	45	3.41863	393.15	no
ROC2-1801	ovary	35	1.21082	668.28	no
ROC2-1801	ovary	35	1.80332	654.63	no
ROC2-1801	extra-ovarian	50	1.26678	577.41	no
ROC2-1801	extra-ovarian	80	1.51601	710.58	no
ROC2-1801	extra-ovarian	40	1.20953	659.02	no
ROC2-1801	extra-ovarian	50	1.19259	691.9	no
ROC2-1801	extra-ovarian	50	1.21242	627.6	no
ROC2-1914	ovary	95	0.869945	675.39	no
ROC2-1914	ovary	85	0.870967	669.39	no
ROC2-1914	ovary	95	0.907925	580.18	no
ROC2-1914	extra-ovarian	80	1.01126	600.36	no
ROC2-1914	extra-ovarian	80	1.05551	730.44	no
ROC2-2037	ovary	70	2.33885	699.42	no
ROC2-2037	ovary	75	2.30955	777.37	no
ROC2-2037	ovary	75	2.29427	742.28	no
ROC2-2037	ovary	70	2.19916	707.62	no

## Sheet: FigS5
Intra-patient comparisons		Inter-patient comparisons
Tumor mutation burden	Copy number aberration burden	Tumor mutation burden	Copy number aberration burden
0.212952	0.074816	0.734129	0.12233
0.0510266	0.0573271	0.844844	0.134682
0.0892758	0.031504	0.715838	0.219532
0.032244	0.0245252	0.88964	0.110888
0.164488	0.0165065	0.729045	0.170539
0.162464	0.100075	0.709761	0.16644
0.0508192	0.203872	0.876595	0.164335
0.146972	0.054431	0.698771	0.179865
0.0788052	0.0373865	0.726957	0.112362
9.54577	0.460828	8.41373	0.269822
0.205373	0.0415583	0.706298	0.121619
0.03613	0.0723204	0.930319	0.115781
0.0865003	0.0432843	0.704013	0.139252
0.101193	0.0435078	1.35251	0.123219
0.127559	0.0178181	1.06444	0.148039
0.0409849	0.0263007	0.830619	0.19057
0.190655	0.139923	0.73143	0.142059
0.227507	0.0859056	0.734408	0.146575
0.0721287	0.0633979	1.00795	0.116467
0.87659	0.0368299	1.77023	0.138554
0.238202	0.0306306	0.770557	0.122228
0.102285	0.0530136	0.738941	0.168352
0.0723902	0.0224665	1.18181	0.11424

[truncated: 20 more sheets: FigS6, FigS7BC, FigS8, FigS9, FigS10, FigS11, FigS12_p1, FigS12_p2, FigS13_p1, FigS13_p2, FigS14_to_S20, FigS21, FigS22, FigS23_p1, FigS23_p2, FigS24_p1, FigS24_p2, FigS25, FigS26A, FigS26B]
